# Supplementary material for: CNS Pericytes Modulate Local T Cell Infiltration in EAE
Source: Int J Mol Sci. 2022 Oct 28;23(21):13081. doi: 10.3390/ijms232113081 (PMC9658756; doi:10.3390/ijms232113081)
Supplement: Supplementary file 1 [file ijms-23-13081-s001.zip]

Archive with 1 entries (1 files):
- ijms-1914247-supplementary.pdf
